# Supplementary material for: Early Maladaptive Schemas and Schema Modes among People with Histories of Suicidality and the Possibility of a Universal Pattern: A Systematic Review
Source: Brain Sci. 2023 Aug 17;13(8):1216. doi: 10.3390/brainsci13081216 (PMC10452338; doi:10.3390/brainsci13081216)
Supplement: Supplementary file 1 [file brainsci-13-01216-s001.zip]

Archive with 2 entries (2 files):
- Table S1. PRISMA.pdf
- Table S2. Research selection process.pdf
